# Supplementary material for: Human occupations of upland and cold environments in inland Spain during the Last Glacial Maximum and Heinrich Stadial 1: The new Magdalenian sequence of Charco Verde II
Source: PLoS One. 2023 Oct 4;18(10):e0291516. doi: 10.1371/journal.pone.0291516 (PMC10550185; doi:10.1371/journal.pone.0291516)
Supplement: S2 Appendix — (XLSX) [file pone.0291516.s002.xlsx]

## Sheet: Level 1
Technological study of lithic assemblges recorded at Charco Verde II - Level 1
Chaîne opératoire phase	Technological category	Product	Flint	Quartzite	Hyaline quartz	Total	%	% (+ microdébitage)
Phase 0. Catchment						0	0	0
	0.1 Unmodified blocks					0	0	0
Phase 1. Initialization			31	24	0	55	0.0381944	0.0189068
	1.1. Decortication		29	24	0	53	0.0368056	0.0182193
		Entame (I)	2	2		4	0.00277778	0.00137504
		Cortical flake (100-50%) (II)	12	8		20	0.0138889	0.00687521
		Partially cortical flake (50-25%) (III)	14	14		28	0.0194444	0.0096253
		Cortical blade (100-50%) (II)				0	0	0
		Partially cortical blade (50-25%) (III)	1			1	0.000694444	0.000343761
	1.2 Preparation		2	0	0	2	0.00138889	0.000687521
		Bifacial crested blade	1			1	0.000694444	0.000343761
		Unifacial crested blade	1			1	0.000694444	0.000343761
		Semicrested blade				0	0	0
		Crest preparation flake				0	0	0
	1.3. Testing		0	0	0	0	0	0
		Tested core					0	0
Phase 2. Exploitation			1178	29	5	1212	0.841667	*
Phase 2 + microdébitage			2644	29	8	2681	*	0.921623
	2.1. Raw blanks		1159	27	2	1188	0.825	0.408388
		Flake with marginal cortex (0-25%) (IV)	14	11		25	0.0173611	0.00859402
		Flake	75	4	1	80	0.0555556	0.0275009
		Fragment of cortical flake	10			10	0.00694444	0.00343761
		Flake fragment	90	11		101	0.0701389	0.0347198
		Small flake (<2 cm)	36			36	0.025	0.0123754
		Small flake fragment (2-1 cm)	202			202	0.140278	0.0694397
		Blade with marginal cortex (0-25%) (IV)	5			5	0.00347222	0.0017188
		Blade	73			73	0.0506944	0.0250945
		Fragment of cortical blade	2			2	0.00138889	0.000687521
		Blade fragment	160		1	161	0.111806	0.0553455
		Bladelet (≤ 2 cm)	96			96	0.0666667	0.033001
		Bladelet fragment	396	1		397	0.275694	0.136473
	2.2. Core maintenance by-products		13	0	0	13	0.00902778	0.00446889
		Core flank	12			12	0.00833333	0.00412513
		Tablet				0	0	0
		Semi-tablet	1			1	0.000694444	0.000343761
		Platform overhang flake				0	0	0
		Distal maintenance flake				0	0	0
		Neo-crested blade				0	0	0
	2.3. Bifacial reduction products		0	0	0	0	0	0
		Thinning flake				0	0	0
		Fragment of thinning flake				0	0	0
	2.4. Knapping waste		0	2	3	5	0.00347222	*
	Including microdébitage		1466	2	6	1474	*	0.506703
		Chunk		2	3	5	0.00347222	0.0017188
		*Microdébitage: chips and shatter <1 cm	1466		3	1469	*	0.504985
	2.5. Cores		6	0	0	6	0.00416667	0.00206256
		Blade core	1			1	0.000694444	0.000343761
		Flake core				0	0	0
		Bladelet core	5			5	0.00347222	0.0017188
Phase 3. Consumption and abandonment			173	0	0	173	0.120139	0.0594706
	3.1.Retouched blanks & tools		150	0	0	150	0.104167	0.0515641
		Endscraper	12			12	0.00833333	0.00412513
		Endscraper-burin				0	0	0
		Borer				0	0	0
		Burin	14			14	0.00972222	0.00481265
		Backed blade	1			1	0.000694444	0.000343761
		Backed point	1			1	0.000694444	0.000343761
		Truncation	2			2	0.00138889	0.000687521
		Piece with continuous retouch on one edge	3			3	0.00208333	0.00103128
		Pointed blade	2			2	0.00138889	0.000687521
		Foliate point				0	0	0
		Notch	7			7	0.00486111	0.00240633
		Denticulate	6			6	0.00416667	0.00206256
		Pièce esquillée (splintered piece)				0	0	0
		Sidescraper				0	0	0
		Backed bladelet	89			89	0.0618056	0.0305947
		Pointed backed bladelet	2			2	0.00138889	0.000687521
		Denticulated bladelet	7			7	0.00486111	0.00240633
		Other	4			4	0.00277778	0.00137504
	3.2. Exhausted cores		3	0	0	3	0.00208333	0.00103128
		Blade core	1			1	0.000694444	0.000343761
		Bladelet core	2			2	0.00138889	0.000687521
		Flake core				0	0	0
	3.3. Tool maintenance by-products		20	0	0	20	0.0138889	0.00687521
		Retouch thinning flake				0	0	0
		Fragment of retouch thinning flake				0	0	0
		Retouch flake				0	0	0
		Burin spall	20			20	0.0138889	0.00687521
TOTAL			1382	53	5	1440	1
%			0.959722	0.0368056	0.00347222	1
TOTAL (+ microdébitage)			2848	53	8	2909		1
% (+ microdébitage)			0.979031	0.0182193	0.00275009	1
